# Supplementary material for: Effects of Extended Postmortem Interval on Microbial Communities in Organs of the Human Cadaver
Source: Front Microbiol. 2020 Dec 8;11:569630. doi: 10.3389/fmicb.2020.569630 (PMC7752770; doi:10.3389/fmicb.2020.569630)
Supplement: Supplementary Table 1 — Demographic data for each of the 40 cadavers. The cases were collected at the Department of Public Health, Experimental and Forensic Medicine at the University of Pavia in Pavia, Italy. [file Table_1.XLSX]

## Sheet: Sheet1
Case Number	PMI (hrs)	Age (years)	Sex	Etnicity	Height (cm)	Weight (kg)	BMI	Cause of death	Manner of death
1	24	41	M	Caucasian	180	90	27.8	Acute heroin intoxication	Accident
2	32	52	F	Caucasian	168	90	31.9	Toracic trauma	Accident (Traffic accident)
3	36	20	M	Caucasian	186	70	20.2	Drowning	Suicide
4	36	35	M	Caucasian	172	75	25.4	Toracic trauma	Accident (Traffic accident)
5	38	73	M	Caucasian	177	70	22.3	Toracic trauma	Accident (Work related accident)
6	42	79	M	Caucasian	171	80	27.4	Toracic trauma	Accident (Traffic accident)
7	48	38	F	Caucasian	165	60	22	Sudden cardiac death	Natural death
8	48	59	F	Caucasian	159	65	25.7	Drowning	Accident
9	48	34	M	Caucasian	173	70	23.4	Cut throat wound	Suicide
10	48	46	M	Caucasian	172	70	23.7	Myocarditis	Natural death
11	48	64	F	Latino	157	60	24.3	Cranic injuries	Accident (Traffic accident)
12	48	31	M	Caucasian	168	65	23	Stab wound	Homicide
13	60	60	M	Caucasian	175	90	29.4	Cranic and toracic injuries	Accident (Traffic accident)
14	60	70	M	Caucasian	178	97	30.6	Ischemic heart disease	Natural death
15	65	52	F	Caucasian	157	60	24.3	Burning injuries	Suicide
16	72	16	M	Caucasian	179	60	18.7	Craninc and abdominal injuries	Accident (Traffic accident)
17	72	72	M	Caucasian	189	100	28	Asphyxia (plastic bag suffocation)	Suicide
18	72	65	F	Caucasian	159	100	39.6	Multiple organ failure	Natural death
19	72	32	F	Caucasian	164	55	20.4	Stab wound	Homicide
20	72	59	M	Caucasian	165	50	18.4	Respiratory failure (Pneumonia)	Natural death
21	72	73	M	Caucasian	160	70	27.3	Stab wound	Suicide
22	72	21	M	Caucasian	175	70	22.9	Unknown illicit drug intoxication	Accident
23	77	33	M	Caucasian	180	86	26.5	Gunshot wounds	Homicide
24	96	54	M	Caucasian	183	72	21.5	Gunshot head wounds	Suicide
25	96	70	F	Caucasian	151	55	24.1	Hemorrhagic stroke	Natural death
26	108	33	M	Caucasian	166	80	29	Hemorrhagic shock	Accident (Traffic accident)
27	120	65	M	Caucasian	175	75	22.9	Positional asphyxia	Accident
28	120	77	M	Caucasian	169	90	31.5	Ischemic heart disease	Natural death
29	120	56	F	Caucasian	168	65	23	Myocarditis	Natural death
30	120	52	M	Caucasian	173	95	31.7	Ischemic heart disease	Natural death
31	144	80	F	Caucasian	158	50	20	Acute heart failure in asbestosis	Natural death
32	144	31	M	Latino	160	65	25.4	Drowning	Suicide
33	144	78	F	Caucasian	150	40	17.8	Multiple organ failure	Natural death
34	168	74	M	Caucasian	175	110	35.9	Positional asphyxia	Accident
35	180	89	F	Caucasian	151	50	21.9	Immobilization syndrome consequent to femur fracture	Accident
36	240	62	M	Caucasian	176	80	25.8	Drowning	Suicide
37	240	86	M	Caucasian	175	55	18	Chocking (heart failure and pneumonia)	Natural death
38	336	43	F	Caucasian	159	90	35.6	Sudden death after delivery	Natural death
39	360	76	F	Caucasian	147	45	20.8	Leukemia	Natural death
40	432	61	M	Caucasian	177	80	25.5	Ischemic heart disease	Natural death
